# Supplementary material for: Static electricity passively attracts ticks onto hosts
Source: Curr Biol. Author manuscript; Available in PMC 2024 Sep 10. (PMC7616434; doi:10.1016/j.cub.2023.06.021)
Supplement: Supplementary Materials [file EMS198468-supplement-Supplementary_Materials.zip]

Archive with 5 entries (5 files):
- 1-s2.0-S0960982223007728-mmc3.mp4
- 1-s2.0-S0960982223007728-mmc4.mp4
- 1-s2.0-S0960982223007728-mmc2.mp4
- 1-s2.0-S0960982223007728-mmc1.pdf
- 1-s2.0-S0960982223007728-mmc5.pdf
